# Supplementary material for: Dissection of a Ciona regulatory element reveals complexity of cross-species enhancer activity
Source: Dev Biol. 2014 Jun 15;390(2):261–72. doi: 10.1016/j.ydbio.2014.03.013 (PMC4010673; doi:10.1016/j.ydbio.2014.03.013)
Supplement: Supplementary file 3 — Supplementary data [file mmc3.xlsx]

## Sheet: Genes expressed in palps or SV
Summary of Homeobox, Fox, Sox and bZIP genes with expression identified in Palps, Sensory vesicle or Otolith
	Palp expression?		Sensory vesicle expression?		In or adjacent to otolith?
Gene	late tail bud	Tadpole larva	late tail bud	Tadpole larva	Tadpole larva	Comments	ANISEED Link	Additional references
Homeobox genes
DllB	Yes	Yes	No	No	nd	Regulatory element data. In situs inconclusive	http://www.aniseed.cnrs.fr/construct-view.php?constructid=2768529
DllC	Yes	Yes	No	No	nd		http://www.aniseed.cnrs.fr/gene-card.php?clusterid=cluster7843
Isl1	No?	Yes	Yes	Yes	nd	Palp neurons and All PNS, Anterior sensory vesicle	http://www.aniseed.cnrs.fr/gene-card.php?clusterid=cluster5095
Lhx1	No	nd	Yes	nd	nd	Anterior sensory vesicle	http://www.aniseed.cnrs.fr/gene-card.php?clusterid=cluster8355
Lhx3/4	No	No	Yes	nd	nd	Posterior sensory vesicle, also palps, both weakly	http://www.aniseed.cnrs.fr/gene-card.php?clusterid=cluster9403
Irx-B	nd	Yes	nd	nd	nd	Palps. This from a reporter	http://www.aniseed.cnrs.fr/construct-view.php?constructid=2768182
Otx	Yes	nd	Yes	nd	nd	Palps and sensory vesicle	http://www.aniseed.cnrs.fr/gene-card.php?clusterid=cluster3592
Pbx	Yes	Yes	Yes	Yes	nd	Broad and indistinct expression	http://www.aniseed.cnrs.fr/gene-card.php?clusterid=cluster981
MEIS	No	No	Yes	Yes	nd	Small cell population in sensory vesicle	http://www.aniseed.cnrs.fr/gene-card.php?clusterid=cluster2768
Arx	No	No	Yes	nd	nd	Anterior sensory vesicle, appears to not overlap pigment cells	http://www.aniseed.cnrs.fr/gene-card.php?clusterid=cluster10627
Barx-a	Yes	nd	No	nd	nd		http://www.aniseed.cnrs.fr/gene-card.php?clusterid=cluster17962
Gsx	No	No	Yes	Yes	nd	Anterior sensory vesicle	http://www.aniseed.cnrs.fr/gene-card.php?clusterid=cluster12044
Hox1	No	No	Yes	No	nd	Posterior sensory vesicle	http://www.aniseed.cnrs.fr/gene-card.php?clusterid=cluster11209
Pax3/7	No	No	Yes	No	nd	Possibly posterior to sensory vesicle	http://www.aniseed.cnrs.fr/gene-card.php?clusterid=cluster10037
Pax6	No	No	Yes	Yes	Yes	Sensory vesicle expression inferred via a reporter gene at tadpole stage.	http://www.aniseed.cnrs.fr/construct-view.php?constructid=2770117	Irvine et al 2008 Dev Biol 317: 649-659
Prop	No	nd	Yes	nd	nd	Posterior sensory vesicle	http://www.aniseed.cnrs.fr/gene-card.php?clusterid=cluster13218
ProxA	No	nd	Yes	nd	nd			Hamada et al 2011 Dev Biol 352: 202-214
Rx	No	No	Yes	Yes	Yes		http://www.aniseed.cnrs.fr/gene-card.php?clusterid=cluster12511	D'Aniello et al 2006 Differentiation 74: 222-234
Six3/6	No	No	Yes	Yes	Yes		http://www.aniseed.cnrs.fr/gene-card.php?clusterid=cluster12015	Hamada et al 2011 Dev Biol 352: 202-214; Mazet et al 2005 Dev Biol 282: 494-508
Fox genes
FoxB	No	nd	yes	nd	nd	Lateral sensory vesicle	http://www.aniseed.cnrs.fr/gene-card.php?clusterid=cluster7874
FoxC	Yes	Yes	Yes	nd	nd	Palps, sensory vesicle but data from an enhancer not detection of mRNA		Wagner and Levine (2012) Development 139: 2351-2359.
FoxD	No	nd	Yes	nd	nd	Expression shown in ocellus only at tailbud stage	http://aniseed-ibdm.univ-mrs.fr/gene-card.php?clusterid=cluster8838	Abitua et al (2012) Nature 492: 104-107
FoxP	Yes	nd	Yes	nd	nd		http://www.aniseed.cnrs.fr/gene-card.php?clusterid=cluster2397
FoxHb	Yes	Yes	nd	nd	nd		http://www.aniseed.cnrs.fr/gene-card.php?clusterid=cluster5169
Sox genes
SoxB1	No	No	Yes	Yes	Yes	Otolith data from this study	http://www.aniseed.cnrs.fr/gene-card.php?clusterid=cluster1226
SoxC	Yes	nd	Yes	nd	nd		http://www.aniseed.cnrs.fr/gene-card.php?clusterid=cluster4843
SoxE	Yes	nd	Yes	nd	nd	Weak and diffuse expression	http://www.aniseed.cnrs.fr/gene-card.php?clusterid=cluster12009
bZIP genes
CREB/ATFa	Yes	nd	No	nd	nd	Possible maternal expression too	http://www.aniseed.cnrs.fr/gene-card.php?clusterid=cluster895
CREB1/ ATF1	Yes	nd	No	nd	nd	Palp expression clear at mid tailbud but not at late tailbud.	http://www.aniseed.cnrs.fr/gene-card.php?clusterid=cluster708
xBPa	nd	nd	Yes	Yes	Yes	Otolith expression not very clear	http://www.aniseed.cnrs.fr/gene-card.php?clusterid=cluster444

## Sheet: bZIP genes 
Full list of Ciona bZIP genes and summary of expression data relevant to the Palps, Sensory Vesicle and Otolith
	Palp expression?		Sensory vesicle expression?		In or adjacent to otolith?
Gene	late tail bud	Tadpole larva	late tail bud	Tadpole larva	Tadpole larva	Comments	ANISEED Link	Additional references
CREB/ATFa	Yes	nd	No	nd	nd	Possible maternal expression too	http://www.aniseed.cnrs.fr/gene-card.php?clusterid=cluster895
CREB1/ ATF1	Yes	nd	No	nd	nd	Palp expression clear at mid tailbud but not at late tailbud.	http://www.aniseed.cnrs.fr/gene-card.php?clusterid=cluster708
xBPa	nd	nd	Yes	Yes	Yes	Otolith expression not very clear	http://www.aniseed.cnrs.fr/gene-card.php?clusterid=cluster444
Creb3, Atf-b	No	nd	nd	nd	nd		http://www.aniseed.cnrs.fr/gene-card.php?clusterid=cluster4644
Creb5, atf2/7	nd	nd	nd	nd	nd	No expression up to mid tail bud	http://www.aniseed.cnrs.fr/gene-card.php?clusterid=cluster8551
L-Maf	No	No	No	No	No	No expression up to mid tail bud	http://www.aniseed.cnrs.fr/gene-card.php?clusterid=cluster4523	Confirmed by in situ hybridisations (not shown)
Maff, Maf-s	No	No	No	No	No	No expression up to mid tail bud other than maternal	http://www.aniseed.cnrs.fr/gene-card.php?clusterid=cluster6141	Confirmed by in situ hybridisations (not shown)
C/EBPZ	nd	nd	nd	nd	nd	No expression in early tail bud	http://www.aniseed.cnrs.fr/gene-card.php?clusterid=cluster1436
C/EBPG	No	nd	No	nd	nd		http://www.aniseed.cnrs.fr/gene-card.php?clusterid=cluster383
C/EBPa	nd	nd	nd	nd	nd	No expression in early tail bud	http://www.aniseed.cnrs.fr/gene-card.php?clusterid=cluster1157
atf4	nd	nd	nd	nd	nd	Sensory vesicle expression at MTB	http://www.aniseed.cnrs.fr/gene-card.php?clusterid=cluster457
Crebl1, atf6	nd	nd	nd	nd	nd	No expression up to mid tail bud	http://www.aniseed.cnrs.fr/gene-card.php?clusterid=cluster6463
atf7ip	nd	nd	nd	nd	nd	No expression or EST data	http://www.aniseed.cnrs.fr/gene-card.php?clusterid=cluster8459
atf3	nd	nd	nd	nd	nd	No expression up to mid tail bud	http://www.aniseed.cnrs.fr/gene-card.php?clusterid=cluster8734
xBPb	No	No	No	nd	nd	Otolith expression not visible	http://www.aniseed.cnrs.fr/gene-card.php?clusterid=cluster7375
xBPc	nd	nd	nd	nd	nd	In palps at MTB	http://www.aniseed.cnrs.fr/gene-card.php?clusterid=cluster7631
Fosb	nd	nd	nd	nd	nd		http://www.aniseed.cnrs.fr/gene-card.php?clusterid=cluster3457
Fos	nd	nd	nd	nd	nd	No obvious zygotic signal at MTB but some maternal	http://www.aniseed.cnrs.fr/gene-card.php?clusterid=cluster6716
c-jun	nd	nd	nd	nd	nd	Not in palps or SV at MTB	http://www.aniseed.cnrs.fr/gene-card.php?clusterid=cluster2730
Junlike	nd	nd	nd	nd	nd	Not in palps or SV at MTB	http://www.aniseed.cnrs.fr/gene-card.php?clusterid=cluster1447
Bach2	No	nd	No	nd	nd	No pictures	http://www.aniseed.cnrs.fr/gene-card.php?clusterid=cluster6017
Bach	nd	nd	nd	nd	nd	Not in palps or SV at MTB	http://www.aniseed.cnrs.fr/gene-card.php?clusterid=cluster7692
Hlf	nd	nd	nd	nd	nd	No expression up to mid tail bud	http://www.aniseed.cnrs.fr/gene-card.php?clusterid=cluster4028
nf-il2, IL3 like	nd	nd	nd	nd	nd	No embryo data. No ESTs from embryos or larvae	http://www.aniseed.cnrs.fr/gene-card.php?clusterid=cluster10696
orphan bZip	nd	nd	nd	nd	nd	No embryo data. No ESTs from embryos or larvae	http://www.aniseed.cnrs.fr/gene-card.php?clusterid=cluster3748
MTB= Mid tailbud stage

## Sheet: Sox genes
Full list of Ciona Sox genes and summary of expression data relevant to the Palps, Sensory Vesicle and Otolith
More distantly-related HMG box genes such as Capicua, HMG1/2 and UBF are not included
	Palp expression?		Sensory vesicle expression?		In or adjacent to otolith?
Gene	late tail bud	Tadpole larva	late tail bud	Tadpole larva	Tadpole larva	Comments	ANISEED Link	Additional references
SoxB1	No	No	Yes	Yes	Yes	Otolith data from this study	http://www.aniseed.cnrs.fr/gene-card.php?clusterid=cluster1226
SoxB2	No	nd	No	nd	nd		http://aniseed-ibdm.univ-mrs.fr/gene-card.php?clusterid=cluster2815
SoxC	Yes	nd	Yes	nd	nd		http://www.aniseed.cnrs.fr/gene-card.php?clusterid=cluster4843
SoxD	No	Yes	No	No	No		http://aniseed-ibdm.univ-mrs.fr/gene-card.php?clusterid=cluster6417	Wada (2010) Zoolog Sci 27: 119-23
SoxE	Yes	nd	Yes	nd	nd	Weak and diffuse expression	http://www.aniseed.cnrs.fr/gene-card.php?clusterid=cluster12009
SoxF	nd	nd	nd	nd	nd			Yamada et al (2003) Dev Genes Evol 213: 245-253.
SoxH	nd	nd	nd	nd	nd		http://aniseed-ibdm.univ-mrs.fr/gene-card.php?clusterid=cluster5027
LEF/TCF	nd	nd	nd	nd	nd	Sensory vesicle at MTB	http://aniseed-ibdm.univ-mrs.fr/gene-card.php?clusterid=cluster3822
MTB= Mid tailbud stage

## Sheet: Fox genes
Full list of Ciona Fox genes and summary of expression data relevant to the Palps, Sensory Vesicle and Otolith
	Palp expression?		Sensory vesicle expression?		In or adjacent to otolith?
Gene	late tail bud	Tadpole larva	late tail bud	Tadpole larva	Tadpole larva	Comments	ANISEED Link	Additional references
FoxA-a	No	nd	No	nd	nd		http://aniseed-ibdm.univ-mrs.fr/gene-card.php?clusterid=cluster4427
FoxA-b	nd	nd	nd	nd	nd	No zygotic signal up to MTB	http://aniseed-ibdm.univ-mrs.fr/gene-card.php?clusterid=cluster7664
FoxB	No	nd	Yes	nd	nd	Lateral sensory vesicle	http://www.aniseed.cnrs.fr/gene-card.php?clusterid=cluster7874
FoxC	Yes	Yes	Yes	No	nd	Palps, sensory vesicle but data from an enhancer and might be related to an adjacent gene rather than FoxC		Wagner and Levine (2012) Development 139: 2351-2359.
FoxD	No	nd	Yes	nd	nd	Expression shown in ocellus only at tailbud stage	http://aniseed-ibdm.univ-mrs.fr/gene-card.php?clusterid=cluster8838	Abitua et al (2012) nature 492: 104-107
FoxE	No	No	No	No	No	EST data suggests adult expression only	http://aniseed-ibdm.univ-mrs.fr/gene-card.php?clusterid=cluster12008	Confirmed by in situ hybridisations (not shown)
FoxF	No	nd	No	nd	nd		http://aniseed-ibdm.univ-mrs.fr/gene-card.php?clusterid=cluster5887
FoxG	nd	nd	nd	nd	nd		http://aniseed-ibdm.univ-mrs.fr/gene-card.php?clusterid=cluster12780
FoxH-a	nd	nd	nd	nd	nd		http://aniseed-ibdm.univ-mrs.fr/gene-card.php?clusterid=cluster4636
FoxH-b	Yes	Yes	nd	nd	nd		http://www.aniseed.cnrs.fr/gene-card.php?clusterid=cluster5169
FoxIa	No	nd	No	nd	nd		http://aniseed-ibdm.univ-mrs.fr/gene-card.php?clusterid=cluster8893
FoxIb	No	nd	No	nd	nd		http://aniseed-ibdm.univ-mrs.fr/gene-card.php?clusterid=cluster12542
FoxIc	No	No	No	No	No		http://aniseed-ibdm.univ-mrs.fr/gene-card.php?clusterid=cluster9221
FoxJ2/3	nd	nd	nd	nd	nd		http://aniseed-ibdm.univ-mrs.fr/gene-card.php?clusterid=cluster5067
FoxK	No	nd	No	nd	nd		http://aniseed-ibdm.univ-mrs.fr/gene-card.php?clusterid=cluster2895
FoxL2	nd	nd	nd	nd	nd		http://aniseed-ibdm.univ-mrs.fr/gene-card.php?clusterid=cluster16247
FoxM	No	nd	No	nd	nd		http://aniseed-ibdm.univ-mrs.fr/gene-card.php?clusterid=cluster4886
FoxN1/4	nd	nd	nd	nd	nd		http://aniseed-ibdm.univ-mrs.fr/gene-card.php?clusterid=cluster18287
FoxN2/3	nd	nd	nd	nd	nd	Considerable maternal signal likely	http://aniseed-ibdm.univ-mrs.fr/gene-card.php?clusterid=cluster854
FoxO	nd	nd	nd	nd	nd		http://aniseed-ibdm.univ-mrs.fr/gene-card.php?clusterid=cluster6986
FoxP	Yes	nd	Yes	nd	nd		http://www.aniseed.cnrs.fr/gene-card.php?clusterid=cluster2397
FoxQ1	nd	nd	nd	nd	nd		http://aniseed-ibdm.univ-mrs.fr/gene-card.php?clusterid=cluster6491
Orphan Fox1	nd	nd	nd	nd	nd	Detected in palps and nervous system at mid tailbud stage	http://aniseed-ibdm.univ-mrs.fr/gene-card.php?clusterid=cluster732
Orphan Fox2	nd	nd	nd	nd	nd			Yagi et al (2003) Dev Genes Evol 213: 235-244
Orphan Fox3	nd	nd	nd	nd	nd			Yagi et al (2003) Dev Genes Evol 213: 235-244
Orphan Fox4	nd	nd	nd	nd	nd			Yagi et al (2003) Dev Genes Evol 213: 235-244
Orphan Fox5	nd	nd	nd	nd	nd			Yagi et al (2003) Dev Genes Evol 213: 235-244
MTB= Mid tailbud stage

## Sheet: Homeobox genes
Homebox genes with relevant expression patterns in Ciona. Only those with reported expression in palps, sensory vesicle or otolith at the relevant stages are shown
For a full list of Ciona homeobox genes see Wada et al (2003) Dev Genes Evol 213: 222-234.
	Palp expression?		Sensory vesicle expression?		In or adjacent to otolith?
Gene	late tail bud	Tadpole larva	late tail bud	Tadpole larva	Tadpole larva	Comments	ANISEED Link	Additional references
DllB	Yes	Yes	No	No	No	Regulatory element data on ANISEED. Otolith data this study	http://www.aniseed.cnrs.fr/construct-view.php?constructid=2768529
DllC	Yes	Yes	No	No	No	Otolith data this study	http://www.aniseed.cnrs.fr/gene-card.php?clusterid=cluster7843
Isl1	No?	Yes	Yes	Yes	nd	Palp neurons and All PNS, Anterior sensory vesicle	http://www.aniseed.cnrs.fr/gene-card.php?clusterid=cluster5095
Lhx1	No	nd	Yes	nd	nd	Anterior sensory vesicle	http://www.aniseed.cnrs.fr/gene-card.php?clusterid=cluster8355
Lhx3/4	No	No	Yes	nd	nd	Posterior sensory vesicle, also palps, both weakly	http://www.aniseed.cnrs.fr/gene-card.php?clusterid=cluster9403
Irx-B	nd	Yes	nd	nd	nd	Palps. This from a reporter	http://www.aniseed.cnrs.fr/construct-view.php?constructid=2768182
Otx	Yes	nd	Yes	nd	nd	Palps and sensory vesicle	http://www.aniseed.cnrs.fr/gene-card.php?clusterid=cluster3592
Pbx	Yes	Yes	Yes	Yes	nd	Broad and indistinct expression	http://www.aniseed.cnrs.fr/gene-card.php?clusterid=cluster981
MEIS	No	No	Yes	Yes	nd	Small cell population in sensory vesicle	http://www.aniseed.cnrs.fr/gene-card.php?clusterid=cluster2768
Arx	No	No	Yes	nd	nd	Anterior sensory vesicle, appears to not overlap pigment cells	http://www.aniseed.cnrs.fr/gene-card.php?clusterid=cluster10627
Barx-a	Yes	nd	No	nd	nd		http://www.aniseed.cnrs.fr/gene-card.php?clusterid=cluster17962
Gsx	No	No	Yes	Yes	nd	Anterior sensory vesicle	http://www.aniseed.cnrs.fr/gene-card.php?clusterid=cluster12044
Hox1	No	No	Yes	No	nd	Posterior sensory vesicle	http://www.aniseed.cnrs.fr/gene-card.php?clusterid=cluster11209
Pax3/7	No	No	Yes	No	nd	Possibly posterior to sensory vesicle	http://www.aniseed.cnrs.fr/gene-card.php?clusterid=cluster10037
Pax6	No	No	Yes	Yes	Yes	Sensory vesicle expression inferred via a reporter gene at tadpole stage.	http://www.aniseed.cnrs.fr/construct-view.php?constructid=2770117	Irvine et al 2008 Dev Biol 317: 649-659
Prop	No	nd	Yes	nd	No	Posterior sensory vesicle. Otolith data from this study	http://www.aniseed.cnrs.fr/gene-card.php?clusterid=cluster13218
ProxA	No	nd	Yes	nd	nd			Hamada et al 2011 Dev Biol 352: 202-214
Rx	No	No	Yes	Yes	Yes		http://www.aniseed.cnrs.fr/gene-card.php?clusterid=cluster12511	D'Aniello et al 2006 Differentiation 74: 222-234
Six3/6	No	No	Yes	Yes	Yes		http://www.aniseed.cnrs.fr/gene-card.php?clusterid=cluster12015	Hamada et al 2011 Dev Biol 352: 202-214; Mazet et al 2005 Dev Biol 282: 494-508
